# Supplementary material for: Designing Splicing Digital Microfluidics Chips Based on Polytetrafluoroethylene Membrane
Source: Micromachines (Basel). 2020 Nov 30;11(12):1067. doi: 10.3390/mi11121067 (PMC7760364; doi:10.3390/mi11121067)
Supplement: Supplementary file 1 [file micromachines-11-01067-s001.zip]

Archive with 3 entries (2 files):
- micromachines-1015574-supplementary-for final-update/
- micromachines-1015574-supplementary-for final-update/micromachines-1015574-Supplementary Materials-for final.docx
- micromachines-1015574-supplementary-for final-update/micromachines-1015574-Support movie 1.mp4
